# Supplementary material for: Silent changes in taxonomic, functional and phylogenetic diversity of birds in Qiyunshan National Nature Reserve, south China
Source: Biodivers Data J. 2025 Mar 25;13:e145093. doi: 10.3897/BDJ.13.e145093 (PMC11962641; doi:10.3897/BDJ.13.e145093)
Supplement: Supplementary material 1 — List of species [file bdj-13-e145093-s001.xls]

## Sheet: Sheet1
Order	Family	Genus	Species	2014	2015	2016	2017	2018	2019	2020	2021	2022
ACCIPITRIFORMES	Accipitridae	Accipiter	Accipiter_soloensis	13	17	10	17	9	5	8	8	13
ACCIPITRIFORMES	Accipitridae	Pernis	Pernis_ptilorhyncus	1	0	0	1	0	0	0	0	0
ACCIPITRIFORMES	Accipitridae	Aviceda	Aviceda_leuphotes	14	12	11	26	18	16	14	9	3
FALCONIFORMES	Falconidae	Falco	Falco_tinnunculus	0	2	0	0	0	0	0	0	0
ACCIPITRIFORMES	Accipitridae	Ictinaetus	Ictinaetus_malayensis	0	0	0	0	0	1	0	0	0
ACCIPITRIFORMES	Accipitridae	Spilornis	Spilornis_cheela	0	0	0	4	0	0	2	2	0
GALLIFORMES	Phasianidae	Bambusicola	Bambusicola_thoracicus	13	6	12	16	5	4	5	3	5
GALLIFORMES	Phasianidae	Phasianus	Phasianus_colchicus	0	3	0	2	2	9	3	7	1
GALLIFORMES	Phasianidae	Lophura	Lophura_nycthemera	1	0	0	2	0	0	0	0	4
COLUMBIFORMES	Columbidae	Streptopelia	Streptopelia_tranquebarica	0	0	0	2	0	0	0	0	0
COLUMBIFORMES	Columbidae	Streptopelia	Streptopelia_orientalis	1	2	0	0	0	0	0	0	0
CUCULIFORMES	Cuculidae	Centropus	Centropus_sinensis	0	1	0	0	0	0	0	0	0
CUCULIFORMES	Cuculidae	Clamator	Clamator_coromandus	2	0	0	2	2	0	5	7	2
CUCULIFORMES	Cuculidae	Cuculus	Cuculus_micropterus	1	0	0	0	0	0	0	0	0
CUCULIFORMES	Cuculidae	Cuculus	Cuculus_canorus	1	0	3	0	0	0	0	0	0
CUCULIFORMES	Cuculidae	Cacomantis	Cacomantis_merulinus	0	0	0	0	1	0	0	0	1
CUCULIFORMES	Cuculidae	Cuculus	Cuculus_poliocephalus	0	0	0	3	0	0	0	0	0
CUCULIFORMES	Cuculidae	Eudynamys	Eudynamys_scolopaceus	0	6	1	0	2	0	0	0	3
CUCULIFORMES	Cuculidae	Cuculus	Cuculus_sparverioides	1	2	4	9	4	4	2	3	2
CUCULIFORMES	Cuculidae	Centropus	Centropus_bengalensis	0	0	0	1	0	0	0	0	0
STRIGIFORMES	Strigidae	Otus	Otus_sunia	0	0	0	1	0	0	2	2	0
STRIGIFORMES	Strigidae	Glaucidium	Glaucidium_cuculoides	2	0	0	0	1	1	0	0	0
STRIGIFORMES	Strigidae	Glaucidium	Glaucidium_brodiei	0	0	0	0	1	1	1	1	3
APODIFORMES	Apodidae	Apus	Apus_pacificus	15	0	0	0	0	0	0	0	0
PASSERIFORMES	Hirundinidae	Delichon	Delichon_dasypus	0	0	0	0	1	11	4	4	0
APODIFORMES	Apodidae	Apus	Apus_nipalensis	3	5	5	0	10	0	2	6	2
CORACIIFORMES	Alcedinidae	Halcyon	Halcyon_pileata	3	0	0	2	0	0	0	0	1
CORACIIFORMES	Coraciidae	Eurystomus	Eurystomus_orientalis	7	5	0	3	3	1	6	6	0
PICIFORMES	Ramphastidae	Megalaima	Megalaima_oorti	28	33	29	33	29	33	28	22	17
PICIFORMES	Ramphastidae	Megalaima	Megalaima_virens	6	1	2	0	6	1	2	2	0
PICIFORMES	Picidae	Blythipicus	Blythipicus_pyrrhotis	14	2	10	2	4	0	1	4	2
PICIFORMES	Picidae	Picus	Picus_canus	4	0	7	2	4	0	1	6	0
PICIFORMES	Picidae	Celeus	Celeus_brachyurus	0	0	2	0	4	1	2	2	0
PICIFORMES	Picidae	Picumnus	Picumnus_innominatus	0	0	1	0	0	0	1	6	2
PICIFORMES	Picidae	Dendrocopos	Dendrocopos_canicapillus	0	0	0	0	2	0	0	0	0
PASSERIFORMES	Hirundinidae	Hirundo	Hirundo_rustica	67	41	37	0	45	72	27	51	47
PASSERIFORMES	Hirundinidae	Hirundo	Hirundo_daurica	45	51	28	45	48	39	42	32	41
PASSERIFORMES	Hirundinidae	Riparia	Riparia_riparia	1	0	0	0	0	0	0	0	0
PASSERIFORMES	Motacillidae	Dendronanthus	Dendronanthus_indicus	1	0	0	1	1	0	0	0	0
PASSERIFORMES	Motacillidae	Motacilla	Motacilla_flava	4	0	0	0	4	0	0	0	1
PASSERIFORMES	Motacillidae	Motacilla	Motacilla_cinerea	1	0	0	1	0	0	5	8	1
PASSERIFORMES	Motacillidae	Motacilla	Motacilla_alba	25	10	19	14	15	11	6	7	14
PASSERIFORMES	Campephagidae	Pericrocotus	Pericrocotus_flammeus	22	2	4	10	5	0	0	0	0
PASSERIFORMES	Campephagidae	Pericrocotus	Pericrocotus_cantonensis	0	0	0	0	1	0	0	0	0
PASSERIFORMES	Campephagidae	Pericrocotus	Pericrocotus_solaris	9	2	5	10	11	8	17	14	9
PASSERIFORMES	Pycnonotidae	Spizixos	Spizixos_semitorques	31	16	23	23	30	26	22	20	17
PASSERIFORMES	Pycnonotidae	Pycnonotus	Pycnonotus_sinensis	22	9	14	7	14	9	9	6	14
PASSERIFORMES	Pycnonotidae	Hypsipetes	Hypsipetes_mcclellandii	11	6	6	23	13	7	13	18	26
PASSERIFORMES	Pycnonotidae	Hemixos	Hemixos_castanonotus	98	82	62	142	126	110	84	76	32
PASSERIFORMES	Chloropseidae	Chloropsis	Chloropsis_hardwickii	0	0	0	0	1	0	0	0	0
PASSERIFORMES	Pycnonotidae	Hypsipetes	Hypsipetes_leucocephalus	55	11	9	19	12	1	22	16	2
PASSERIFORMES	Dicruridae	Dicrurus	Dicrurus_macrocercus	23	2	2	2	3	0	4	4	1
PASSERIFORMES	Dicruridae	Dicrurus	Dicrurus_hottentottus	11	7	4	7	7	7	4	4	7
PASSERIFORMES	Corvidae	Urocissa	Urocissa_erythrorhyncha	76	23	37	34	41	66	26	20	24
PASSERIFORMES	Corvidae	Dendrocitta	Dendrocitta_formosae	45	13	55	17	30	30	9	8	17
PASSERIFORMES	Cinclidae	Cinclus	Cinclus_pallasii	3	0	0	1	1	1	0	0	0
PASSERIFORMES	Muscicapidae	Copsychus	Copsychus_saularis	1	0	0	2	1	0	0	0	0
PASSERIFORMES	Muscicapidae	Rhyacornis	Rhyacornis_fuliginosa	21	22	33	23	26	24	17	15	3
PASSERIFORMES	Turdidae	Myophonus	Myophonus_caeruleus	8	23	14	6	9	4	9	6	4
PASSERIFORMES	Turdidae	Turdus	Turdus_merula	1	0	0	0	0	0	0	0	0
PASSERIFORMES	Muscicapidae	Enicurus	Enicurus_scouleri	6	3	0	3	2	2	0	0	0
PASSERIFORMES	Muscicapidae	Enicurus	Enicurus_leschenaulti	12	14	10	16	6	4	2	10	0
PASSERIFORMES	Muscicapidae	Enicurus	Enicurus_schistaceus	14	1	11	14	18	18	2	12	7
PASSERIFORMES	Muscicapidae	Saxicola	Saxicola_ferreus	0	2	0	1	0	0	0	4	0
PASSERIFORMES	Muscicapidae	Muscicapa	Muscicapa_dauurica	4	0	0	0	0	0	1	2	0
PASSERIFORMES	Muscicapidae	Muscicapa	Muscicapa_sibirica	1	0	0	0	0	1	0	0	0
PASSERIFORMES	Timaliidae	Garrulax	Garrulax_sannio	0	0	1	0	0	0	0	0	0
PASSERIFORMES	Timaliidae	Garrulax	Garrulax_canorus	19	6	26	15	17	18	7	10	11
PASSERIFORMES	Timaliidae	Garrulax	Garrulax_perspicillatus	11	5	3	3	3	1	0	0	2
PASSERIFORMES	Timaliidae	Pomatorhinus	Pomatorhinus_ruficollis	29	10	9	16	11	8	4	4	4
PASSERIFORMES	Timaliidae	Pomatorhinus	Pomatorhinus_gravivox	2	5	11	22	25	10	6	8	19
PASSERIFORMES	Timaliidae	Stachyris	Stachyris_ruficeps	22	16	12	16	19	17	6	6	21
PASSERIFORMES	Timaliidae	Alcippe	Alcippe_brunnea	0	0	0	0	2	0	0	0	0
PASSERIFORMES	Timaliidae	Alcippe	Alcippe_morrisonia	64	56	78	64	83	83	49	61	72
PASSERIFORMES	Timaliidae	Erpornis	Erpornis_zantholeuca	0	0	2	0	4	0	3	3	4
PASSERIFORMES	Timaliidae	Yuhina	Yuhina_castaniceps	5	31	8	3	27	9	8	10	14
PASSERIFORMES	Timaliidae	Garrulax	Garrulax_pectoralis	0	0	2	4	4	1	4	5	3
PASSERIFORMES	Timaliidae	Garrulax	Garrulax_monileger	0	1	0	0	4	0	0	0	0
PASSERIFORMES	Timaliidae	Leiothrix	Leiothrix_lutea	0	2	0	0	3	0	0	0	0
PASSERIFORMES	Cisticolidae	Prinia	Prinia_flaviventris	2	3	3	7	8	4	9	6	11
PASSERIFORMES	Cisticolidae	Prinia	Prinia_inornata	6	3	5	13	4	4	2	4	6
PASSERIFORMES	Cisticolidae	Prinia	Prinia_atrogularis	0	2	7	10	5	3	3	6	3
PASSERIFORMES	Sylviidae	Seicercus	Seicercus_castaniceps	0	0	0	0	2	0	0	0	0
PASSERIFORMES	Sylviidae	Abroscopus	Abroscopus_albogularis	6	21	3	15	14	6	11	11	11
PASSERIFORMES	Sylviidae	Phylloscopus	Phylloscopus_inornatus	0	0	0	0	1	3	0	0	0
PASSERIFORMES	Sylviidae	Phylloscopus	Phylloscopus_claudiae	0	2	0	1	0	0	5	3	0
PASSERIFORMES	Sylviidae	Orthotomus	Orthotomus_sutorius	1	0	1	1	0	2	0	2	5
PASSERIFORMES	Sylviidae	Cettia	Cettia_fortipes	0	0	0	1	1	0	0	0	2
PASSERIFORMES	Zosteropidae	Zosterops	Zosterops_japonicus	20	0	2	0	0	1	1	1	0
PASSERIFORMES	Aegithalidae	Aegithalos	Aegithalos_concinnus	34	49	51	14	32	52	23	30	35
PASSERIFORMES	Paridae	Parus	Parus_venustulus	0	0	1	0	0	0	0	0	0
PASSERIFORMES	Paridae	Parus	Parus_major	39	30	33	37	17	19	7	13	8
PASSERIFORMES	Paridae	Parus	Parus_spilonotus	0	1	0	0	2	0	3	5	0
PASSERIFORMES	Paridae	Parus	Parus_monticolus	0	1	0	0	0	0	0	0	0
PASSERIFORMES	Dicaeidae	Dicaeum	Dicaeum_ignipectus	8	4	0	3	12	2	8	10	8
PASSERIFORMES	Nectariniidae	Aethopyga	Aethopyga_christinae	9	8	16	20	38	24	21	19	33
PASSERIFORMES	Passeridae	Passer	Passer_montanus	0	0	0	1	0	1	0	0	2
PASSERIFORMES	Laniidae	Lanius	Lanius_cristatus	0	0	0	1	0	7	0	0	0
PASSERIFORMES	Laniidae	Lanius	Lanius_schach	1	11	8	6	2	4	5	5	19
PASSERIFORMES	Estrildidae	Lonchura	Lonchura_striata	1	0	0	7	8	4	0	0	6
PASSERIFORMES	Estrildidae	Lonchura	Lonchura_punctulata	1	0	1	0	2	0	0	0	0
PASSERIFORMES	Sturnidae	Sturnus	Sturnus_sericeus	0	0	1	0	0	1	0	0	0
PASSERIFORMES	Corvidae	Garrulus	Garrulus_glandarius	0	0	1	0	2	0	0	0	0
PASSERIFORMES	Timaliidae	Pomatorhinus	Pomatorhinus_hypoleucos	0	0	1	2	1	0	0	0	0
PASSERIFORMES	Timaliidae	Pnoepyga	Pnoepyga_pusilla	0	0	0	0	1	0	0	0	0
PASSERIFORMES	Emberizidae	Emberiza	Emberiza_aureola	0	0	0	0	1	0	0	0	1
PASSERIFORMES	Muscicapidae	Rhinomyias	Rhinomyias_brunneatus	0	0	0	0	2	5	4	6	2
PASSERIFORMES	Fringillidae	Carduelis	Carduelis_sinica	0	0	0	0	0	2	0	0	2
PASSERIFORMES	Timaliidae	Spelaeornis	Spelaeornis_formosus	0	0	0	0	0	3	0	2	0
PASSERIFORMES	Timaliidae	Paradoxornis	Paradoxornis_webbianus	0	0	0	0	0	16	4	11	6
PASSERIFORMES	Sylviidae	Seicercus	Seicercus_burkii	0	0	0	0	0	0	5	8	0
CORACIIFORMES	Alcedinidae	Alcedo	Alcedo_atthis	1	0	0	1	0	0	3	5	1
PASSERIFORMES	Turdidae	Turdus	Turdus_boulboul	0	0	0	0	0	0	2	7	0
PASSERIFORMES	Turdidae	Zoothera	Zoothera_dauma	0	0	0	0	0	0	1	6	0
APODIFORMES	Apodidae	Hirundapus	Hirundapus_caudacutus	0	0	0	0	0	0	0	2	6
PASSERIFORMES	Emberizidae	Emberiza	Emberiza_rutila	0	0	0	0	0	0	0	0	1
PASSERIFORMES	Timaliidae	Paradoxornis	Paradoxornis_davidianus	0	0	0	0	0	0	0	0	4
PASSERIFORMES	Motacillidae	Anthus	Anthus_hodgsoni	0	0	0	0	0	0	0	0	2
