# Supplementary material for: Silent changes in taxonomic, functional and phylogenetic diversity of birds in Qiyunshan National Nature Reserve, south China
Source: Biodivers Data J. 2025 Mar 25;13:e145093. doi: 10.3897/BDJ.13.e145093 (PMC11962641; doi:10.3897/BDJ.13.e145093)
Supplement: Supplementary material 2 — Taxonomic unit (orders and families) [file bdj-13-e145093-s002.xlsx]

## Sheet: Sheet1
Year	Order	Family
2014	9	29
2015	10	25
2016	6	24
2017	8	28
2018	8	28
2019	7	29
2020	8	26
2021	8	26
2022	8	28
Total	10	35
Mann-Kendall trend test: Order (z = -0.57607, n = 9, p-value = 0.5646),Family(z = 0, n = 9, p-value = 1)
